# Supplementary material for: Black Bear Behavior and Movements Are Not Definitive Measures of Anthropogenic Food Use
Source: Animals (Basel). 2023 Mar 6;13(5):950. doi: 10.3390/ani13050950 (PMC10000168; doi:10.3390/ani13050950)
Supplement: Supplementary file 1 [file animals-13-00950-s001.zip]

Archive with 1 entries (1 files):
- animals-2227923-supplementary.pdf
